# Supplementary material for: Wheat and Oat Brans as Sources of Polyphenol Compounds for Development of Antioxidant Nutraceutical Ingredients
Source: Foods. 2021 Jan 7;10(1):115. doi: 10.3390/foods10010115 (PMC7828044; doi:10.3390/foods10010115)
Supplement: Supplementary file 1 [file foods-10-00115-s001.zip]

Archive with 1 entries (1 files):
- foods-1029989-supplementary.pptx
